# Supplementary material for: The Dose-Dependent Effect of Carbon Quantum Dots as a Photosynthesis Enhancer on Soybean Plant Growth
Source: Nanomaterials (Basel). 2025 Oct 21;15(20):1603. doi: 10.3390/nano15201603 (PMC12566706; doi:10.3390/nano15201603)
Supplement: Supplementary file 1 [file nanomaterials-15-01603-s001.zip]

Archive with 1 entries (1 files):
- nanomaterials-3589214-supplementary.pdf
